# Supplementary material for: A High-Throughput Assay for In Vitro Determination of Release Factor-Dependent Peptide Release from a Pretermination Complex by Fluorescence Anisotropy—Application to Nonsense Suppressor Screening and Mechanistic Studies
Source: Biomolecules. 2023 Jan 27;13(2):242. doi: 10.3390/biom13020242 (PMC9953321; doi:10.3390/biom13020242)
Supplement: Supplementary file 1 [file biomolecules-13-00242-s001.zip]

Archive with 1 entries (1 files):
- biomolecules-2156558-supplementary.pdf
